# Supplementary material for: Comparative genomics identifies male accessory gland proteins in five Glossina species
Source: Wellcome Open Res. 2017 Nov 22;2:73. Originally published 2017 Aug 30. [Version 2] doi: 10.12688/wellcomeopenres.12445.2 (PMC5721568; doi:10.12688/wellcomeopenres.12445.2)
Supplement: Supplementary file 1 [file wellcomeopenres-2-14370-s0002.tgz › 28569e57-0c9a-4bbc-83b3-2823fe6841a4.xlsx]

## Sheet: (A) ACP Orthologs
D_melanogaster ACP orthologs:		A_gambaie ACP orthologs:
Anp_AAB82482.1		AGAP012681-PA
Anp_AAB82483.1		AGAP012682-PA
Anp_AAB82484.1		AGAP012706-PA
Anp_AAB82485.1		AGAP012718-PA
Anp_AAB82486.1		AGAP012807-PA
Anp_AAB82487.1		AGAP012830-PA
Anp_AAB82488.1		AGAP001424-PA
Anp_AAB82489.1		AGAP003083-PA
Mst57Dc_AAD33884.1		AGAP004192-PA
Est-6_AAF61045.1		AGAP004212-PA
Est-6_AAF61046.1		AGAP004428-PA
Est-6_AAF61052.1		AGAP005032-PA
Est-6_AAF61056.1		AGAP005246-PB
Est-6_AAF61059.1		AGAP005246-PA
Est-6_AAF61060.1		AGAP005246-PC
Est-6_AAF61061.1		AGAP005246-PD
Est-6_AAF61062.1		AGAP005246-PE
Est-6_AAF61063.1		AGAP005370-PA
Est-6_AAF61064.1		AGAP005373-PA
Acp26Aa_AAR04567.1		AGAP006418-PA
Acp26Aa_AAR04568.1		AGAP006581-PA
Acp26Aa_AAR04569.1		AGAP006581-PB
Acp26Aa_AAR04570.1		AGAP006583-PA
Acp26Aa_AAR04571.1		AGAP006585-PA
Acp26Aa_AAR04572.1		AGAP006586-PA
Acp26Aa_AAR04573.1		AGAP006587-PA
Acp26Aa_AAR04574.1		AGAP006610-PA
Acp26Aa_AAR04575.1		AGAP007049-PA
Acp26Aa_AAR04576.1		AGAP007088-PA
Acp26Aa_AAR04577.1		AGAP007491-PA
Acp26Aa_AAR04578.1		AGAP007691-PC
Acp26Aa_AAR04579.1		AGAP007691-PA
Acp53Ea_AAR04596.1		AGAP007691-PB
Acp53Ea_AAR04597.1		AGAP008364-PA
Acp53Ea_AAR04598.1		AGAP008822-PA
Acp53Ea_AAR04599.1		AGAP008968-PA
Acp70A_AAR04610.1		AGAP009353-PA
Acp70A_AAR04611.1		AGAP009354-PA
Acp70A_AAR04612.1		AGAP009355-PA
Acp70A_AAR04613.1		AGAP009356-PA
Acp70A_AAR04614.1		AGAP009357-PA
Acp70A_AAR04615.1		AGAP009358-PB
Acp70A_AAR04616.1		AGAP009359-PA
Acp70A_AAR04617.1		AGAP009361-PA
Acp70A_AAR04618.1		AGAP009362-PA
Acp70A_AAR04619.1		AGAP009363-PA
Acp29AB_AAR05025.1		AGAP009364-PA
Acp29AB_AAR05026.1		AGAP009365-PA
Acp29AB_AAR05027.1		AGAP009367-PA
Acp29AB_AAR05028.1		AGAP009368-PA
Acp29AB_AAR05029.1		AGAP009369-PA
Acp29AB_AAR05030.1		AGAP009371-PA
Acp29AB_AAR05031.1		AGAP009372-PA
Acp29AB_AAR05032.1		AGAP009373-PA
Acp29AB_AAR05033.1		AGAP009429-PA
Acp29AB_AAR05034.1		AGAP009842-PA
Acp29AB_AAR05035.1		serpin_9
Acp29AB_AAR05036.1
Acp29AB_AAR05037.1
Acp29AB_AAR05038.1
Acp29AB_AAR05039.1
Acp29AB_AAR05041.1
Acp29AB_AAR05042.1
Acp29AB_AAR05043.1
Acp62F_AAR05044.1
Acp62F_AAR05045.1
Acp62F_AAR05046.1
Acp62F_AAR05047.1
Acp62F_AAR05048.1
Acp62F_AAR05049.1
Acp62F_AAR05050.1
Acp62F_AAR05051.1
Acp62F_AAR05052.1
Acp62F_AAR05053.1
Acp62F_AAR05054.1
Acp62F_AAR05055.1
Acp62F_AAR05056.1
Acp62F_AAR05057.1
Acp62F_AAR05058.1
Acp62F_AAR05059.1
Acp62F_AAR05060.1
Acp62F_AAR05061.1
Acp62F_AAR05062.1
Acp62F_AAR05063.1
Acp63F_AAR05064.1
Acp63F_AAR05065.1
Acp63F_AAR05066.1
Acp63F_AAR05067.1
Acp63F_AAR05068.1
Acp63F_AAR05069.1
Acp63F_AAR05070.1
Acp63F_AAR05071.1
Acp63F_AAR05072.1
Acp63F_AAR05073.1
Acp63F_AAR05074.1
Acp63F_AAR05076.1
Acp63F_AAR05077.1
Acp63F_AAR05078.1
Acp63F_AAR05079.1
Acp63F_AAR05080.1
Acp63F_AAR05081.1
Acp63F_AAR05082.1
Acp63F_AAR05083.1
Acp53Ea_AAT49147.1
Acp53Ea_AAT49148.1
Acp53Ea_AAT49149.1
Acp53Ea_AAT49150.1
Acp53Ea_AAT49151.1
Acp53Ea_AAT49152.1
CG4670_AAO45210.1
CG2852_AAX33414.1
Acp29AB_AAY86166.1
Acp29AB_AAY86167.1
Acp29AB_AAY86168.1
CG10956_ABA71707.1
CG17097_ABA71710.1
Acp95EF_AAD13400.1
CG17575_NP_001188917.1
Fkbp14_NP_001246448.1
mfas_NP_001247066.1
CG5793_NP_001247225.2
CG5793_NP_001247226.1
CG31704_NP_001260397.1
Tep4_NP_001260589.1
Tep4_NP_001260590.1
msopa_NP_001262203.1
Acp26Ab_NP_476645.1
Fkbp14_NP_476973.1
Tep4_NP_523603.2
Dro_NP_523744.1
RNaseX25_NP_523966.2
mfas_NP_524324.2
msopa_NP_524859.2
Mst57Da_NP_524906.1
Mst57Da_NP_524906.1
Spn38F_NP_524956.2
CG14770_NP_569907.1
Acp26Ab_NP_599099.1
CG17097_NP_609429.1
CG17575_NP_610821.1
CG4670_NP_610852.1
CG10433_NP_611590.1
CG2852_NP_611695.1
CG6409_NP_648415.1
CG6168_NP_648459.1
Cyp9f2_NP_650189.1
CG14302_NP_650749.2
CG5793_NP_650944.3
Gp93_NP_651601.1
Nplp4_NP_652352.1
CG15353_NP_652353.2
CG15065_NP_652366.1
CG13230_NP_652388.1
CG31704_NP_723689.1
Fkbp14_NP_726074.2
CG10433_NP_726088.1
CG10433_NP_726088.1
CG32726_NP_727188.1
mfas_NP_731661.1
mfas_NP_788643.1
mfas_NP_788644.1
mfas_NP_788645.1
mfas_NP_788646.1
mfas_NP_788647.1
mfas_NP_788648.1
mfas_NP_788649.1
mfas_NP_788650.1
mfas_NP_788651.1
mfas_NP_788652.1
mfas_NP_788653.1
mfas_NP_788654.1
mfas_NP_788655.1
Acp76A_AAB96393.1

## Sheet: (B) 1st ACP Orthologs clusters
Group	Functional class		Gene name		G. austeni	G. brevipalpis	G. fuscipes	G. morsitans	G. pallidipes	A. gambiae	D. melanogaster
Group 1	α2-Macroglobulin		AGAP008364		4	3	3	2	4	1	3
Group 2	Cell adhesion		AGAP004428		1	1	1	1	1	1	16
Group 3	Carboxylesterase		AGAP005370		1	2	1	1	1	2	10
Group 4	Chaperone		AGAP001424		2	2	3	3	3	1	1
	Chaperone		AGAP004212		1	1	1		1	1
Group 5	Cytochrome		AGAP009363		2	3	1		2	1	1
Group 6	Protease		AGAP006610		3	2	2	3	2	1
Group 7	Protease inhibitors		AGAP005246		1	1	1	1	1	5	1
	Protease inhibitors		Serpin-9		1	1	1	1	1	1
	Protease inhibitors		Acp62F								20
	Protease inhibitors		Acp63F								19
	Protease inhibitors		AGAP006581							3
	Serpin protease inhibitor		AGAP007691							2
	Protease inhibitors		CG31704								2
Group 8	IsoformB		CG6168
Group 9	Isomerase		AGAP008822		1			1		1	3
	Isomerase		AGAP007088		1		1		1	1	2
Group 10	CAP		AGAP006418		1		1	1	1	1	2
Group 11	Redox		CG4670		1	1	1	1	1	1	2
Group 12	Transport protein		CG5793
	Transport protein		AGAP009364		1	1	1	1	1	1
Group 13	Ribonuclease		AGAP009842			1	1	1	1	1
Group 14	Lipase		CG17097		1	1	1		1		2
	Lipase		AGAP003083		1	1	1	1	1	1
Group 15	Calnexin		AGAP005032		1		1	1	1	1
Group 16	Beta-Defensin		AGAP007049		1		1	1		1	3
Group 17	Proline oxidase		AGAP0012718
Group 18	Accessory gland protein		CG14770		1	1		1	1		1
	Accessory gland protein		Acp29AB								21
	Accessory gland protein		Acp26Aa								13
	Accessory gland protein		Acp53Ea								10
	Accessory gland protein		AGAP009354							3
	Accessory gland protein		AGAP009355							2
	Accessory gland protein		AGAP012830							2
	Accessory gland protein		AGAP012706							2
	Accessory gland protein		Acp26Ab							2
Group 19	Heat shock protein		AGAP004192		10	5	8	8	8	1
Group 20	Sex peptide		Acp70A								10
Group 21	Antibacterial		Andropin								8
Group 22	Cysteine rich venom protein		AGAP006583							2
Group 23	Embryonic pattern formation		Msopa								2
