# Supplementary material for: Comparative genomics identifies male accessory gland proteins in five Glossina species
Source: Wellcome Open Res. 2017 Nov 22;2:73. Originally published 2017 Aug 30. [Version 2] doi: 10.12688/wellcomeopenres.12445.2 (PMC5721568; doi:10.12688/wellcomeopenres.12445.2)
Supplement: Supplementary file 3 [file wellcomeopenres-2-14370-s0001.tgz]

Archive with 1 entries (1 files):
- 62cf6f44-6fc5-4b77-aedc-60e63eaaa902.pdf
